# Supplementary material for: Targeting Endothelial Connexin37 Reduces Angiogenesis and Decreases Tumor Growth
Source: Int J Mol Sci. 2022 Mar 8;23(6):2930. doi: 10.3390/ijms23062930 (PMC8948817; doi:10.3390/ijms23062930)
Supplement: Supplementary file 1 [file ijms-23-02930-s001.zip]

Archive with 1 entries (1 files):
- ijms-1603257-supplementary.pdf
